# Supplementary material for: The Recycling of Substandard Rocket Fuel N,N-Dimethylhydrazine via the Involvement of Its Hydrazones Derived from Glyoxal, Acrolein, Metacrolein, Crotonaldehyde, and Formaldehyde in Organic Synthesis
Source: Int J Mol Sci. 2023 Dec 6;24(24):17196. doi: 10.3390/ijms242417196 (PMC10742919; doi:10.3390/ijms242417196)
Supplement: Supplementary file 1 [file ijms-24-17196-s001.zip]

Archive with 1 entries (1 files):
- ijms-2689058-supplementary.pdf
